# Supplementary material for: Microemulsion-Based Polymer Gels with Ketoprofen and Menthol: Physicochemical Properties and Drug Release Studies
Source: Gels. 2024 Jun 29;10(7):435. doi: 10.3390/gels10070435 (PMC11275338; doi:10.3390/gels10070435)
Supplement: Supplementary file 1 [file gels-10-00435-s001.zip]

Archive with 1 entries (1 files):
- gels-3038593-supplementary.pdf
